# Supplementary material for: Quercetin Alleviates LPS-Induced Depression-Like Behavior in Rats via Regulating BDNF-Related Imbalance of Copine 6 and TREM1/2 in the Hippocampus and PFC
Source: Front Pharmacol. 2020 Jan 17;10:1544. doi: 10.3389/fphar.2019.01544 (PMC6978986; doi:10.3389/fphar.2019.01544)
Supplement: Supplementary file 1 [file DataSheet_1.zip]

Archive with 23 entries (22 files):
- supplementary materials ( original western blot  figures)/
- supplementary materials ( original western blot  figures)/BDNF (PFC)-re-carried out in response to the reviewer's comment.tif
- supplementary materials ( original western blot  figures)/BDNF (hippocampus)-re-carried out in response to the reviewer's comment.tif
- supplementary materials ( original western blot  figures)/BDNF(PFC).jpg
- supplementary materials ( original western blot  figures)/BDNF(hippocampus).tif
- supplementary materials ( original western blot  figures)/Copine6 (PFC).tif
- supplementary materials ( original western blot  figures)/Copine6 (hippocampus).tif
- supplementary materials ( original western blot  figures)/Synapsin-1(PFC)-the left five samples are ours.jpg
- supplementary materials ( original western blot  figures)/Synapsin-1(hippocampus)-the right five samples are ours.tif
- supplementary materials ( original western blot  figures)/TREM1 (PFC).tif
- supplementary materials ( original western blot  figures)/TREM1 (hippocampus)-the right five samples are ours.tif
- supplementary materials ( original western blot  figures)/TREM2 (hippocampus).tif
- supplementary materials ( original western blot  figures)/TREM2(PFC)-the left five samples are ours.jpg
- supplementary materials ( original western blot  figures)/TrkB(PFC)-carried out in response to the reviewer's comment.tif
- supplementary materials ( original western blot  figures)/TrkB(hippocampus)carried out in response to the reviewer's comment.tif
- supplementary materials ( original western blot  figures)/actin (PFC)-carried out in response to the reviewer's comment.tif
- supplementary materials ( original western blot  figures)/actin (PFC).jpg
- supplementary materials ( original western blot  figures)/actin (hippocampus)-carried out in response to the reviewer's comment.tif
- supplementary materials ( original western blot  figures)/actin (hippocampus)-the right five samples are ours.tif
- supplementary materials ( original western blot  figures)/gel with ladder (PFC).tif
- supplementary materials ( original western blot  figures)/gel with ladder (hippocapums).tif
- supplementary materials ( original western blot  figures)/p-TrkB(PFC)-carried out in response to the reviewer's comment.tif
- supplementary materials ( original western blot  figures)/p-TrkB(hippocampus)-carried out in response to the reviewer's comment.tif
